# Supplementary material for: Anti-Breast Cancer Properties and In Vivo Safety Profile of a Bis-Carbazole Derivative
Source: Pharmaceutics. 2025 Mar 25;17(4):415. doi: 10.3390/pharmaceutics17040415 (PMC12030284; doi:10.3390/pharmaceutics17040415)
Supplement: Supplementary file 1 [file pharmaceutics-17-00415-s001.zip]

Archive with 1 entries (1 files):
- pharmaceutics-3513736-supplementary.pdf
